# Supplementary material for: The Mitogenomes and Phylogenetic Relationships of the Tribe Aedini in Culicidae (Diptera)
Source: Ecol Evol. 2026 Jun 14;16(6):e73734. doi: 10.1002/ece3.73734 (PMC13265147; doi:10.1002/ece3.73734)
Supplement: Supplementary file 7 — Table S1: Sampling collection information of the 10 species in this study. Table S2: Composition and skewness of sequenced in this study. Composition and skewness in 37 genes (13 protein‐coding genes, 22 tRNAs, two rRNAs) and concatenated PCGs. Table S3: The codon usage in contents and RSCU of 13 PCGs in the 10 species. [file ECE3-16-e73734-s005.xlsx]

## Sheet: S1
Sampling collection information of the 10 species in this study.
Genera	species	Location of collection	date	longitude /Latitude /altitude
Aedes	sasai	Benxi County, Liaoning Province, China	20230.7.26	E124.224;N41.106;580m
Aedes	mebiensis	Nanjiang County, Sichuan Province, China	2024.08.22	E107.052;N32.640;1102m
Armigeres	subalbatus	Dianjiang County, Chongqing City, China	2024.05.25	E107.265;N30.272;634m
Collessius	elsiae	Nanjiang County, Sichuan Province, China	2024.08.16	E106.761;N32.609;1457m
Downsiomyia	albolateralis	Benxi County, Liaoning Province, China	2023.07.26	E124.224;N41.106;580m
Edwardsaedes	antuensis	Yi County, Liaoning Province, China	2023.07.26	E121.128;N41.516;30m
Hulecoeteomyia	japonica	Chengkou County, Chongqing City, China	2017.06.27	E108.573;N31.733;800m
Hulecoeteomyia	koreica	Danfeng County, Shaanxi Province, China	2014.07.15	E110.317;N33.873;1221m
Ochlerotatus	intrudens	Fenglin County, Heilongjiang Province, China	2024.07.18	E129.206;N48.226;325m
Stegomyia	imitator	Yaqzhou County, Hainan Province, China	2024.12.23	E109.165;N18.319;32m

## Sheet: S2
37 genes	Total	T(U)	C	A	G	AT	GC	AT-skew	GC-skew
Aedes cinereus	14549	43.3294	10.5643	33.5624	12.5438	76.8919	23.1081	-0.127022	0.0856633
Aedes mebiensis	14614	43.4173	10.4831	33.5911	12.5086	77.0083	22.9917	-0.127599	0.0880952
Aedes rossicus	14549	43.2951	10.6193	33.6106	12.4751	76.9056	23.0944	-0.125927	0.0803571
Aedes sasai	14614	43.4173	10.4352	33.8374	12.3101	77.2547	22.7453	-0.124004	0.0824308
Aedes sp. cinereus/geminus	14552	43.3755	10.5415	33.5968	12.4863	76.9722	23.0278	-0.127042	0.0844524
Aedimorphus vexans	14614	43.3762	10.271	34.0153	12.3375	77.3915	22.6085	-0.120955	0.0914044
Armigeres subalbatus	13787	43.6933	10.5389	34.1699	11.5979	77.8632	22.1368	-0.12231	0.0478375
Armigeres subalbatus	14341	43.9021	10.069	34.5373	11.4915	78.4394	21.5606	-0.119388	0.0659767
Collessius elsiae	14614	42.7125	10.9552	33.8579	12.4743	76.5704	23.4296	-0.115639	0.0648364
Dahliana geniculatus	14551	43.6465	10.3086	33.8327	12.2122	77.4792	22.5208	-0.126663	0.0845285
Dobrotworskyius alboannulatus	14582	43.6291	10.2318	34.2683	11.8708	77.8974	22.1026	-0.120169	0.0741545
Dobrotworskyius rubrithorax	14582	43.7457	10.0055	34.3231	11.9257	78.0689	21.9311	-0.120696	0.0875547
Downsiomyia albolateralis	14614	43.4036	10.2573	34.2343	12.1048	77.6379	22.3621	-0.118103	0.0826193
Edwardsaedes antuensis	14614	43.3625	10.2915	33.9537	12.3922	77.3163	22.6837	-0.121692	0.0926094
Georgecraigius fluviatilis	14578	42.962	10.7422	34.2708	12.025	77.2328	22.7672	-0.112532	0.0563423
Haemagogus albomaculatus	14611	44.3775	9.49969	34.7273	11.3955	79.1048	20.8952	-0.121993	0.0907304
Haemagogus janthinomys	14597	44.2009	9.60471	34.6852	11.5092	78.8861	21.1139	-0.120625	0.0902012
Haemagogus leucocelaenus	14608	44.017	10.0288	34.4332	11.5211	78.4502	21.5498	-0.122164	0.0692503
Haemagogus spegazzinii	14611	44.0901	9.59551	34.7752	11.5393	78.8652	21.1348	-0.118112	0.0919689
Haemagogus tropicalis	14610	44.1342	9.51403	35.3251	11.0267	79.4593	20.5407	-0.110862	0.0736421
Heizmannia achaetae	14599	43.7222	10.3089	34.2695	11.6994	77.9916	22.0084	-0.121201	0.0631808
Howardina busckii	14569	44.1074	9.60258	34.9509	11.3391	79.0583	20.9417	-0.115819	0.0829236
Hulecoeteomyia japonica	14610	43.1006	10.8761	33.655	12.3682	76.7556	23.2444	-0.12306	0.0641932
Hulecoeteomyia japonica	14581	43.0766	10.8566	33.674	12.3928	76.7506	23.2494	-0.122509	0.0660767
Hulecoeteomyia koreica	14610	42.9569	10.9035	33.5387	12.601	76.4956	23.5044	-0.123121	0.072219
Hulecoeteomyia koreica	14575	42.9914	10.9777	33.4683	12.5626	76.4597	23.5403	-0.124551	0.0673273
Mucidus alternans	14574	43.4267	10.6354	34.0812	11.8567	77.5079	22.4921	-0.120574	0.0543014
Ochlerotatus cantans	14555	43.2772	10.3263	34.1532	12.2432	77.4304	22.5696	-0.117835	0.0849315
Ochlerotatus caspius	14582	43.9103	9.79975	34.3231	11.9668	78.2334	21.7666	-0.122546	0.0995589
Ochlerotatus communis	14547	43.191	10.5932	34.007	12.2087	77.198	22.802	-0.118967	0.0708472
Ochlerotatus detritus	14549	43.2538	10.3925	34.0161	12.3376	77.2699	22.7301	-0.119552	0.0855761
Ochlerotatus flavescens	14549	43.2882	10.3375	34.1261	12.2483	77.4143	22.5857	-0.118352	0.0846013
Ochlerotatus intrudens	14614	43.0478	10.8526	33.6253	12.4743	76.6731	23.3269	-0.122892	0.0695219
Ochlerotatus nigrithorax	14582	43.3685	10.2455	34.2888	12.0971	77.6574	22.3426	-0.11692	0.0828729
Ochlerotatus punctor	14548	42.4251	11.4724	33.2073	12.8952	75.6324	24.3676	-0.121876	0.0583921
Ochlerotatus rusticus	14549	43.8587	9.92508	34.2841	11.9321	78.1428	21.8572	-0.122526	0.0918239
Ochlerotatus scapularis	14581	43.104	10.8223	33.5162	12.5574	76.6203	23.3797	-0.125134	0.0742153
Ochlerotatus serratus	14581	43.2001	10.6577	33.722	12.4203	76.922	23.078	-0.123217	0.0763744
Ochlerotatus sp. annulipes/cantans	14549	43.4188	10.2825	34.0848	12.2139	77.5036	22.4964	-0.120433	0.085854
Ochlerotatus sticticus	14549	43.027	10.7705	33.6243	12.5782	76.6513	23.3487	-0.122669	0.0774213
Ochlerotatus taeniorhynchus	14585	43.9218	9.68804	34.6932	11.6969	78.615	21.385	-0.117391	0.0939404
Ochlerotatus trivittatus	14383	43.3498	10.4359	33.7899	12.4244	77.1397	22.8603	-0.12393	0.086983
Ochlerotatus vigilax	14610	44.0726	9.77413	34.3532	11.8001	78.4257	21.5743	-0.123931	0.0939086
Psorophora albipes	14570	43.3837	10.5765	34.022	12.0178	77.4056	22.5944	-0.120943	0.063791
Psorophora ferox	14576	43.3109	10.6408	33.7335	12.3148	77.0445	22.9555	-0.12431	0.0729229
Psorophora saeva	13987	43.9194	9.85201	34.9181	11.3105	78.8375	21.1625	-0.114174	0.0689189
Rampamyia notoscriptus	14604	43.7346	10.1	34.47	11.6954	78.2046	21.7954	-0.118466	0.0732014
Stegomyia aegypti	14600	43.3014	10.7877	33.6712	12.2397	76.9726	23.0274	-0.125111	0.0630577
Stegomyia albopicta	14570	43.8778	10.0137	34.3514	11.757	78.2292	21.7708	-0.121776	0.0800757
Stegomyia flavopictus	14571	43.4356	10.4729	33.951	12.1406	77.3866	22.6134	-0.122561	0.0737481
Stegomyia galloisi	14584	43.7877	10.059	34.4007	11.7526	78.1884	21.8116	-0.120056	0.0776485
Stegomyia gardnerii imitator	14605	43.5536	10.3663	34.0637	12.0164	77.6173	22.3827	-0.122265	0.0737229
Culex fergusoni	14571	43.2846	10.4934	33.9167	12.3053	77.2013	22.7987	-0.121344	0.0794702
Culex pipiens pallens	14572	43.4601	10.2457	34.0173	12.277	77.4774	22.5226	-0.121878	0.0901889
Avg.	14548.8	43.4853	10.3464	34.0841	12.0841	77.5694	22.4306	-0.121197	0.0774705
13 PCGs	Total	T(U)	C	A	G	AT	GC	AT-skew	GC-skew
Aedes cinereus	11064	43.9986	11.56	31.7787	12.6627	75.7773	24.2227	-0.16126	0.0455224
Aedes mebiensis	11100	44.0991	11.4144	31.8288	12.6577	75.9279	24.0721	-0.161604	0.0516467
Aedes rossicus	11064	43.9534	11.6323	31.842	12.5723	75.7954	24.2046	-0.15979	0.038835
Aedes sasai	11100	44.1261	11.3333	32.1171	12.4234	76.2432	23.7568	-0.157509	0.0458855
Aedes sp. cinereus/geminus	11067	44.0499	11.5388	31.8243	12.587	75.8742	24.1258	-0.161129	0.0434457
Aedimorphus vexans	11100	44.0631	11.1712	32.3423	12.4234	76.4054	23.5946	-0.153402	0.0530737
Armigeres subalbatus	11100	44.6396	11	32.964	11.3964	77.6036	22.3964	-0.150453	0.0176991
Armigeres subalbatus	11100	44.7748	10.8739	32.8198	11.5315	77.5946	22.4054	-0.154069	0.0293526
Collessius elsiae	11100	43.2342	12.027	32.018	12.7207	75.2523	24.7477	-0.149048	0.0280306
Dahliana geniculatus	11067	44.3752	11.2948	31.9328	12.3972	76.3079	23.6921	-0.163055	0.0465294
Dobrotworskyius alboannulatus	11097	44.3543	11.1381	32.5674	11.9402	76.9217	23.0783	-0.153233	0.034752
Dobrotworskyius rubrithorax	11097	44.4985	10.8498	32.6214	12.0303	77.1199	22.8801	-0.154008	0.0515951
Downsiomyia albolateralis	11100	44.009	11.2162	32.4685	12.3063	76.4775	23.5225	-0.150901	0.0463424
Edwardsaedes antuensis	11100	44.036	11.2072	32.2703	12.4865	76.3063	23.6937	-0.154191	0.0539924
Georgecraigius fluviatilis	11067	43.3541	11.8641	32.5291	12.2526	75.8833	24.1167	-0.142653	0.0161109
Haemagogus albomaculatus	11097	45.2284	10.21	33.1441	11.4175	78.3725	21.6275	-0.154191	0.0558333
Haemagogus janthinomys	11085	44.9707	10.3293	33.1258	11.5742	78.0965	21.9035	-0.151669	0.0568369
Haemagogus leucocelaenus	11097	44.7959	10.8678	32.7386	11.5977	77.5345	22.4655	-0.155509	0.032491
Haemagogus spegazzinii	11097	44.9941	10.3091	33.108	11.5887	78.1022	21.8978	-0.152186	0.0584362
Haemagogus tropicalis	11097	44.913	10.2911	33.7298	11.0661	78.6429	21.3571	-0.142202	0.0362869
Heizmannia achaetae	11091	44.3423	11.3606	32.3325	11.9647	76.6748	23.3252	-0.156632	0.0258987
Howardina busckii	11097	44.9851	10.3992	33.1621	11.4535	78.1472	21.8528	-0.151292	0.0482474
Hulecoeteomyia japonica	11100	43.6667	11.982	31.8378	12.5135	75.5045	24.4955	-0.156664	0.0216992
Hulecoeteomyia japonica	11100	43.7117	11.9279	31.8378	12.5225	75.5495	24.4505	-0.157167	0.0243183
Hulecoeteomyia koreica	11100	43.4144	12	31.7568	12.8288	75.1712	24.8288	-0.155081	0.0333817
Hulecoeteomyia koreica	11094	43.501	12.1056	31.6207	12.7727	75.1217	24.8783	-0.158147	0.0268116
Mucidus alternans	11094	43.9877	11.709	32.2787	12.0245	76.2665	23.7335	-0.153528	0.0132928
Ochlerotatus cantans	11070	43.9657	11.2737	32.43	12.3306	76.3957	23.6043	-0.150999	0.0447761
Ochlerotatus caspius	11097	44.7418	10.5975	32.7206	11.9402	77.4624	22.5376	-0.155188	0.0595762
Ochlerotatus communis	11064	43.7907	11.6142	32.2668	12.3283	76.0575	23.9425	-0.151515	0.0298226
Ochlerotatus detritus	11064	43.9624	11.325	32.2578	12.4548	76.2202	23.7798	-0.153563	0.0475105
Ochlerotatus flavescens	11064	44.0076	11.2527	32.3933	12.3463	76.4009	23.5991	-0.152017	0.0463424
Ochlerotatus intrudens	11100	43.6667	11.8829	31.9009	12.5495	75.5676	24.4324	-0.155699	0.0272861
Ochlerotatus nigrithorax	11097	44.111	11.1381	32.6034	12.1474	76.7144	23.2856	-0.150006	0.0433437
Ochlerotatus punctor	11064	42.8868	12.6988	31.2907	13.1236	74.1775	25.8225	-0.15633	0.0164508
Ochlerotatus rusticus	11064	44.6403	10.7466	32.5922	12.021	77.2325	22.7675	-0.155998	0.0559746
Ochlerotatus scapularis	11067	43.6975	11.8912	31.6707	12.7406	75.3682	24.6318	-0.159573	0.0344828
Ochlerotatus serratus	11067	43.8601	11.6563	31.9418	12.5418	75.8019	24.1981	-0.15723	0.0365945
Ochlerotatus sp. annulipes/cantans	11064	44.1703	11.1804	32.3572	12.2921	76.5275	23.4725	-0.154364	0.0473623
Ochlerotatus sticticus	11064	43.6822	11.8131	31.8149	12.6898	75.4971	24.5029	-0.157189	0.0357802
Ochlerotatus taeniorhynchus	11100	44.7838	10.4324	33.1532	11.6306	77.9369	22.0631	-0.149231	0.0543079
Ochlerotatus trivittatus	11097	44.129	11.2643	32.1438	12.4628	76.2729	23.7271	-0.157136	0.0505127
Ochlerotatus vigilax	11097	44.904	10.5524	32.7476	11.796	77.6516	22.3484	-0.156551	0.0556452
Psorophora albipes	11067	44.1402	11.4846	32.2942	12.081	76.4344	23.5656	-0.154983	0.0253067
Psorophora ferox	11067	44.0318	11.6834	31.8243	12.4605	75.8561	24.1439	-0.160929	0.0321856
Psorophora saeva	11100	44.5405	10.8649	32.6667	11.9279	77.2072	22.7928	-0.153792	0.0466403
Rampamyia notoscriptus	11094	44.4384	11.024	32.7204	11.8172	77.1588	22.8412	-0.151869	0.0347277
Stegomyia aegypti	11100	43.964	11.8468	31.7477	12.4414	75.7117	24.2883	-0.161352	0.0244807
Stegomyia albopicta	11091	44.6127	10.9007	32.6661	11.8204	77.2789	22.7211	-0.154591	0.0404762
Stegomyia flavopictus	11094	44.1049	11.4566	32.1796	12.2589	76.2845	23.7155	-0.156328	0.0338274
Stegomyia galloisi	11100	44.6036	10.9369	32.6757	11.7838	77.2793	22.7207	-0.154348	0.037272
Stegomyia gardnerii imitator	11094	44.3032	11.3034	32.4139	11.9794	76.7171	23.2829	-0.154976	0.029036
Culex fergusoni	11094	44.2041	11.4747	31.7829	12.5383	75.987	24.013	-0.163464	0.0442943
Culex pipiens pallens	11094	44.2852	11.1141	32.1345	12.4662	76.4197	23.5803	-0.159	0.0573394
Avg.	11087.2	44.1911	11.278	32.3333	12.1976	76.5244	23.4756	-0.154953	0.0391747

## Sheet: S3
The codon frequencies are averages over all taxa.
Codon	Count	RSCU	Codon	Count	RSCU	Codon	Count	RSCU	Codon	Count	RSCU
UUU(F)	328.1	1.8	UCU(S)	115.2	2.57	UAU(Y)	148.7	1.81	UGU(C)	35.4	1.85
UUC(F)	36.4	0.2	UCC(S)	9.2	0.21	UAC(Y)	15.3	0.19	UGC(C)	2.8	0.15
UUA(L)	492	5.01	UCA(S)	84.3	1.88	UAA(*)	12	0.34	UGA(*)	93.4	2.66
UUG(L)	22.4	0.23	UCG(S)	4.3	0.1	UAG(*)	0	0	UGG(W)	7.4	1
CUU(L)	41.2	0.42	CCU(P)	79	2.45	CAU(H)	63.8	1.65	CGU(R)	9.7	0.52
CUC(L)	2.3	0.02	CCC(P)	12.5	0.39	CAC(H)	13.4	0.35	CGC(R)	1.1	0.06
CUA(L)	29.7	0.3	CCA(P)	36	1.12	CAA(Q)	70.8	1.87	CGA(R)	40.9	2.21
CUG(L)	1.7	0.02	CCG(P)	1.3	0.04	CAG(Q)	4.8	0.13	CGG(R)	4.9	0.26
AUU(I)	337.5	1.75	ACU(T)	101.4	2.12	AAU(N)	197.3	1.83	AGU(S)	51.1	1.14
AUC(I)	18.2	0.09	ACC(T)	10.3	0.22	AAC(N)	18.8	0.17	AGC(S)	4.7	0.1
AUA(I)	222.1	1.15	ACA(T)	78.1	1.63	AAA(K)	75.1	1.57	AGA(R)	54.5	2.94
AUG(M)	19.2	1	ACG(T)	1.4	0.03	AAG(K)	20.4	0.43	AGG(R)	0	0
GUU(V)	85.8	1.82	GCU(A)	95.8	2.37	GAU(D)	54.8	1.66	GGU(G)	38.4	0.71
GUC(V)	5.8	0.12	GCC(A)	15.1	0.37	GAC(D)	11.3	0.34	GGC(G)	4.1	0.08
GUA(V)	91.9	1.95	GCA(A)	46.1	1.14	GAA(E)	72.8	1.87	GGA(G)	126.1	2.33
GUG(V)	5.3	0.11	GCG(A)	4.5	0.11	GAG(E)	5.2	0.13	GGG(G)	48.1	0.89
Average# codons=3741
Aedes mebiensis
Codon	Count	RSCU	Codon	Count	RSCU	Codon	Count	RSCU	Codon	Count	RSCU
UUU(F)	326	1.79	UCU(S)	111	2.46	UAU(Y)	150	1.8	UGU(C)	37	2
UUC(F)	38	0.21	UCC(S)	12	0.27	UAC(Y)	17	0.2	UGC(C)	0	0
UUA(L)	484	5.03	UCA(S)	82	1.82	UAA(*)	12	0.33	UGA(*)	96	2.67
UUG(L)	21	0.22	UCG(S)	7	0.15	UAG(*)	0	0	UGG(W)	5	1
CUU(L)	43	0.45	CCU(P)	84	2.63	CAU(H)	66	1.65	CGU(R)	7	0.4
CUC(L)	1	0.01	CCC(P)	10	0.31	CAC(H)	14	0.35	CGC(R)	1	0.06
CUA(L)	26	0.27	CCA(P)	32	1	CAA(Q)	68	1.81	CGA(R)	45	2.55
CUG(L)	2	0.02	CCG(P)	2	0.06	CAG(Q)	7	0.19	CGG(R)	4	0.23
AUU(I)	336	1.77	ACU(T)	104	2.13	AAU(N)	201	1.84	AGU(S)	52	1.15
AUC(I)	12	0.06	ACC(T)	9	0.18	AAC(N)	17	0.16	AGC(S)	7	0.15
AUA(I)	223	1.17	ACA(T)	80	1.64	AAA(K)	70	1.49	AGA(R)	49	2.77
AUG(M)	17	1	ACG(T)	2	0.04	AAG(K)	24	0.51	AGG(R)	0	0
GUU(V)	99	1.95	GCU(A)	105	2.55	GAU(D)	57	1.7	GGU(G)	46	0.84
GUC(V)	2	0.04	GCC(A)	11	0.27	GAC(D)	10	0.3	GGC(G)	2	0.04
GUA(V)	96	1.89	GCA(A)	43	1.04	GAA(E)	76	1.95	GGA(G)	115	2.1
GUG(V)	6	0.12	GCG(A)	6	0.15	GAG(E)	2	0.05	GGG(G)	56	1.02
Average# codons=3745
Aedes sasai
Codon	Count	RSCU	Codon	Count	RSCU	Codon	Count	RSCU	Codon	Count	RSCU
UUU(F)	330	1.82	UCU(S)	115	2.54	UAU(Y)	152	1.82	UGU(C)	35	1.89
UUC(F)	33	0.18	UCC(S)	6	0.13	UAC(Y)	15	0.18	UGC(C)	2	0.11
UUA(L)	484	5.01	UCA(S)	89	1.96	UAA(*)	12	0.34	UGA(*)	94	2.66
UUG(L)	15	0.16	UCG(S)	3	0.07	UAG(*)	0	0	UGG(W)	7	1
CUU(L)	39	0.4	CCU(P)	89	2.78	CAU(H)	63	1.58	CGU(R)	10	0.56
CUC(L)	2	0.02	CCC(P)	8	0.25	CAC(H)	17	0.43	CGC(R)	0	0
CUA(L)	37	0.38	CCA(P)	30	0.94	CAA(Q)	70	1.87	CGA(R)	43	2.41
CUG(L)	3	0.03	CCG(P)	1	0.03	CAG(Q)	5	0.13	CGG(R)	4	0.22
AUU(I)	341	1.78	ACU(T)	111	2.28	AAU(N)	202	1.85	AGU(S)	55	1.21
AUC(I)	8	0.04	ACC(T)	4	0.08	AAC(N)	16	0.15	AGC(S)	4	0.09
AUA(I)	226	1.18	ACA(T)	75	1.54	AAA(K)	76	1.62	AGA(R)	50	2.8
AUG(M)	15	1	ACG(T)	5	0.1	AAG(K)	18	0.38	AGG(R)	0	0
GUU(V)	92	1.82	GCU(A)	101	2.48	GAU(D)	54	1.64	GGU(G)	41	0.75
GUC(V)	4	0.08	GCC(A)	13	0.32	GAC(D)	12	0.36	GGC(G)	2	0.04
GUA(V)	101	2	GCA(A)	46	1.13	GAA(E)	75	1.92	GGA(G)	124	2.26
GUG(V)	5	0.1	GCG(A)	3	0.07	GAG(E)	3	0.08	GGG(G)	52	0.95
Average# codons=3747
Armigeres subalbatus
Codon	Count	RSCU	Codon	Count	RSCU	Codon	Count	RSCU	Codon	Count	RSCU
UUU(F)	351	1.85	UCU(S)	114	2.57	UAU(Y)	153	1.91	UGU(C)	34	1.94
UUC(F)	29	0.15	UCC(S)	7	0.16	UAC(Y)	7	0.09	UGC(C)	1	0.06
UUA(L)	515	5.17	UCA(S)	97	2.19	UAA(*)	12	0.33	UGA(*)	98	2.67
UUG(L)	15	0.15	UCG(S)	2	0.05	UAG(*)	0	0	UGG(W)	4	1
CUU(L)	38	0.38	CCU(P)	74	2.35	CAU(H)	59	1.57	CGU(R)	7	0.36
CUC(L)	5	0.05	CCC(P)	14	0.44	CAC(H)	16	0.43	CGC(R)	1	0.05
CUA(L)	24	0.24	CCA(P)	36	1.14	CAA(Q)	73	1.92	CGA(R)	42	2.14
CUG(L)	1	0.01	CCG(P)	2	0.06	CAG(Q)	3	0.08	CGG(R)	4	0.2
AUU(I)	365	1.8	ACU(T)	107	2.34	AAU(N)	209	1.83	AGU(S)	44	0.99
AUC(I)	22	0.11	ACC(T)	10	0.22	AAC(N)	19	0.17	AGC(S)	2	0.05
AUA(I)	222	1.09	ACA(T)	66	1.44	AAA(K)	87	1.81	AGA(R)	64	3.25
AUG(M)	15	1	ACG(T)	0	0	AAG(K)	9	0.19	AGG(R)	0	0
GUU(V)	79	2.01	GCU(A)	94	2.56	GAU(D)	53	1.68	GGU(G)	33	0.61
GUC(V)	1	0.03	GCC(A)	10	0.27	GAC(D)	10	0.32	GGC(G)	1	0.02
GUA(V)	74	1.89	GCA(A)	36	0.98	GAA(E)	72	1.87	GGA(G)	155	2.88
GUG(V)	3	0.08	GCG(A)	7	0.19	GAG(E)	5	0.13	GGG(G)	26	0.48
Average# codons=3738
Downsiomyia albolateralis
Codon	Count	RSCU	Codon	Count	RSCU	Codon	Count	RSCU	Codon	Count	RSCU
UUU(F)	333	1.87	UCU(S)	110	2.53	UAU(Y)	151	1.86	UGU(C)	34	1.74
UUC(F)	24	0.13	UCC(S)	7	0.16	UAC(Y)	11	0.14	UGC(C)	5	0.26
UUA(L)	518	5.18	UCA(S)	90	2.07	UAA(*)	12	0.33	UGA(*)	97	2.67
UUG(L)	17	0.17	UCG(S)	6	0.14	UAG(*)	0	0	UGG(W)	4	1
CUU(L)	44	0.44	CCU(P)	76	2.36	CAU(H)	61	1.63	CGU(R)	9	0.45
CUC(L)	2	0.02	CCC(P)	14	0.43	CAC(H)	14	0.37	CGC(R)	1	0.05
CUA(L)	19	0.19	CCA(P)	39	1.21	CAA(Q)	71	1.87	CGA(R)	43	2.15
CUG(L)	0	0	CCG(P)	0	0	CAG(Q)	5	0.13	CGG(R)	4	0.2
AUU(I)	339	1.77	ACU(T)	103	2.16	AAU(N)	204	1.88	AGU(S)	44	1.01
AUC(I)	20	0.1	ACC(T)	8	0.17	AAC(N)	13	0.12	AGC(S)	4	0.09
AUA(I)	217	1.13	ACA(T)	78	1.63	AAA(K)	83	1.71	AGA(R)	63	3.15
AUG(M)	21	1	ACG(T)	2	0.04	AAG(K)	14	0.29	AGG(R)	0	0
GUU(V)	86	1.85	GCU(A)	93	2.34	GAU(D)	58	1.68	GGU(G)	36	0.67
GUC(V)	6	0.13	GCC(A)	12	0.3	GAC(D)	11	0.32	GGC(G)	6	0.11
GUA(V)	93	2	GCA(A)	48	1.21	GAA(E)	75	1.92	GGA(G)	109	2.04
GUG(V)	1	0.02	GCG(A)	6	0.15	GAG(E)	3	0.08	GGG(G)	63	1.18
Average# codons=3740
Edwardsaedes antuensis
Codon	Count	RSCU	Codon	Count	RSCU	Codon	Count	RSCU	Codon	Count	RSCU
UUU(F)	306	1.7	UCU(S)	105	2.2	UAU(Y)	149	1.8	UGU(C)	37	1.85
UUC(F)	55	0.3	UCC(S)	4	0.08	UAC(Y)	17	0.2	UGC(C)	3	0.15
UUA(L)	497	5.11	UCA(S)	99	2.08	UAA(*)	12	0.33	UGA(*)	98	2.67
UUG(L)	21	0.22	UCG(S)	3	0.06	UAG(*)	0	0	UGG(W)	3	1
CUU(L)	38	0.39	CCU(P)	80	2.46	CAU(H)	65	1.67	CGU(R)	9	0.56
CUC(L)	0	0	CCC(P)	3	0.09	CAC(H)	13	0.33	CGC(R)	0	0
CUA(L)	26	0.27	CCA(P)	46	1.42	CAA(Q)	73	1.95	CGA(R)	45	2.81
CUG(L)	1	0.01	CCG(P)	1	0.03	CAG(Q)	2	0.05	CGG(R)	3	0.19
AUU(I)	343	1.81	ACU(T)	111	2.25	AAU(N)	200	1.9	AGU(S)	67	1.41
AUC(I)	4	0.02	ACC(T)	2	0.04	AAC(N)	10	0.1	AGC(S)	8	0.17
AUA(I)	221	1.17	ACA(T)	84	1.71	AAA(K)	54	1.15	AGA(R)	39	2.44
AUG(M)	17	1	ACG(T)	0	0	AAG(K)	40	0.85	AGG(R)	0	0
GUU(V)	88	1.79	GCU(A)	105	2.5	GAU(D)	62	1.82	GGU(G)	42	0.77
GUC(V)	2	0.04	GCC(A)	13	0.31	GAC(D)	6	0.18	GGC(G)	1	0.02
GUA(V)	103	2.09	GCA(A)	48	1.14	GAA(E)	75	1.95	GGA(G)	136	2.5
GUG(V)	4	0.08	GCG(A)	2	0.05	GAG(E)	2	0.05	GGG(G)	39	0.72
Average# codons=3742
Collessius elsiae
Codon	Count	RSCU	Codon	Count	RSCU	Codon	Count	RSCU	Codon	Count	RSCU
UUU(F)	324	1.8	UCU(S)	110	2.53	UAU(Y)	147	1.8	UGU(C)	33	1.65
UUC(F)	36	0.2	UCC(S)	13	0.3	UAC(Y)	16	0.2	UGC(C)	7	0.35
UUA(L)	475	4.8	UCA(S)	82	1.89	UAA(*)	12	0.36	UGA(*)	87	2.64
UUG(L)	32	0.32	UCG(S)	4	0.09	UAG(*)	0	0	UGG(W)	13	1
CUU(L)	48	0.48	CCU(P)	73	2.26	CAU(H)	63	1.64	CGU(R)	7	0.37
CUC(L)	1	0.01	CCC(P)	16	0.5	CAC(H)	14	0.36	CGC(R)	1	0.05
CUA(L)	36	0.36	CCA(P)	40	1.24	CAA(Q)	68	1.77	CGA(R)	43	2.28
CUG(L)	2	0.02	CCG(P)	0	0	CAG(Q)	9	0.23	CGG(R)	6	0.32
AUU(I)	326	1.68	ACU(T)	89	1.9	AAU(N)	191	1.78	AGU(S)	49	1.13
AUC(I)	27	0.14	ACC(T)	17	0.36	AAC(N)	24	0.22	AGC(S)	3	0.07
AUA(I)	230	1.18	ACA(T)	79	1.69	AAA(K)	73	1.55	AGA(R)	56	2.97
AUG(M)	22	1	ACG(T)	2	0.04	AAG(K)	21	0.45	AGG(R)	0	0
GUU(V)	86	1.82	GCU(A)	81	1.96	GAU(D)	51	1.55	GGU(G)	36	0.66
GUC(V)	4	0.08	GCC(A)	24	0.58	GAC(D)	15	0.45	GGC(G)	7	0.13
GUA(V)	94	1.99	GCA(A)	51	1.24	GAA(E)	69	1.77	GGA(G)	121	2.23
GUG(V)	5	0.11	GCG(A)	9	0.22	GAG(E)	9	0.23	GGG(G)	53	0.98
Average# codons=3742
Hulecoeteomyia japonicus
Codon	Count	RSCU	Codon	Count	RSCU	Codon	Count	RSCU	Codon	Count	RSCU
UUU(F)	330	1.8	UCU(S)	129	2.79	UAU(Y)	144	1.78	UGU(C)	36	1.89
UUC(F)	36	0.2	UCC(S)	7	0.15	UAC(Y)	18	0.22	UGC(C)	2	0.11
UUA(L)	480	4.86	UCA(S)	76	1.65	UAA(*)	12	0.36	UGA(*)	89	2.64
UUG(L)	27	0.27	UCG(S)	5	0.11	UAG(*)	0	0	UGG(W)	11	1
CUU(L)	38	0.39	CCU(P)	75	2.33	CAU(H)	67	1.76	CGU(R)	15	0.8
CUC(L)	4	0.04	CCC(P)	17	0.53	CAC(H)	9	0.24	CGC(R)	3	0.16
CUA(L)	40	0.41	CCA(P)	37	1.15	CAA(Q)	70	1.87	CGA(R)	34	1.82
CUG(L)	3	0.03	CCG(P)	0	0	CAG(Q)	5	0.13	CGG(R)	5	0.27
AUU(I)	323	1.71	ACU(T)	97	2.03	AAU(N)	185	1.74	AGU(S)	56	1.21
AUC(I)	24	0.13	ACC(T)	14	0.29	AAC(N)	28	0.26	AGC(S)	4	0.09
AUA(I)	220	1.16	ACA(T)	80	1.68	AAA(K)	80	1.63	AGA(R)	55	2.95
AUG(M)	20	1	ACG(T)	0	0	AAG(K)	18	0.37	AGG(R)	0	0
GUU(V)	84	1.74	GCU(A)	96	2.37	GAU(D)	52	1.6	GGU(G)	34	0.64
GUC(V)	14	0.29	GCC(A)	18	0.44	GAC(D)	13	0.4	GGC(G)	7	0.13
GUA(V)	85	1.76	GCA(A)	47	1.16	GAA(E)	71	1.84	GGA(G)	120	2.24
GUG(V)	10	0.21	GCG(A)	1	0.02	GAG(E)	6	0.16	GGG(G)	53	0.99
Average# codons=3739
Hulecoeteomyia koreicus
Codon	Count	RSCU	Codon	Count	RSCU	Codon	Count	RSCU	Codon	Count	RSCU
UUU(F)	323	1.77	UCU(S)	117	2.69	UAU(Y)	138	1.69	UGU(C)	37	1.85
UUC(F)	43	0.23	UCC(S)	18	0.41	UAC(Y)	25	0.31	UGC(C)	3	0.15
UUA(L)	470	4.76	UCA(S)	65	1.49	UAA(*)	12	0.36	UGA(*)	89	2.64
UUG(L)	35	0.35	UCG(S)	5	0.11	UAG(*)	0	0	UGG(W)	11	1
CUU(L)	40	0.41	CCU(P)	87	2.7	CAU(H)	66	1.74	CGU(R)	12	0.65
CUC(L)	3	0.03	CCC(P)	9	0.28	CAC(H)	10	0.26	CGC(R)	3	0.16
CUA(L)	43	0.44	CCA(P)	32	0.99	CAA(Q)	69	1.82	CGA(R)	32	1.73
CUG(L)	1	0.01	CCG(P)	1	0.03	CAG(Q)	7	0.18	CGG(R)	9	0.49
AUU(I)	319	1.71	ACU(T)	101	2.07	AAU(N)	198	1.84	AGU(S)	49	1.13
AUC(I)	28	0.15	ACC(T)	13	0.27	AAC(N)	17	0.16	AGC(S)	7	0.16
AUA(I)	213	1.14	ACA(T)	79	1.62	AAA(K)	83	1.69	AGA(R)	55	2.97
AUG(M)	25	1	ACG(T)	2	0.04	AAG(K)	15	0.31	AGG(R)	0	0
GUU(V)	90	1.87	GCU(A)	84	2.02	GAU(D)	53	1.61	GGU(G)	32	0.59
GUC(V)	6	0.12	GCC(A)	20	0.48	GAC(D)	13	0.39	GGC(G)	3	0.06
GUA(V)	94	1.95	GCA(A)	56	1.35	GAA(E)	69	1.77	GGA(G)	122	2.24
GUG(V)	3	0.06	GCG(A)	6	0.14	GAG(E)	9	0.23	GGG(G)	61	1.12
Average# codons=3740
Ochlerotatus intrudens
Codon	Count	RSCU	Codon	Count	RSCU	Codon	Count	RSCU	Codon	Count	RSCU
UUU(F)	316	1.75	UCU(S)	115	2.52	UAU(Y)	145	1.78	UGU(C)	36	1.89
UUC(F)	45	0.25	UCC(S)	11	0.24	UAC(Y)	18	0.22	UGC(C)	2	0.11
UUA(L)	494	5.07	UCA(S)	83	1.82	UAA(*)	12	0.33	UGA(*)	96	2.67
UUG(L)	22	0.23	UCG(S)	4	0.09	UAG(*)	0	0	UGG(W)	5	1
CUU(L)	38	0.39	CCU(P)	79	2.43	CAU(H)	60	1.58	CGU(R)	11	0.62
CUC(L)	2	0.02	CCC(P)	13	0.4	CAC(H)	16	0.42	CGC(R)	1	0.06
CUA(L)	27	0.28	CCA(P)	36	1.11	CAA(Q)	75	1.97	CGA(R)	39	2.19
CUG(L)	2	0.02	CCG(P)	2	0.06	CAG(Q)	1	0.03	CGG(R)	6	0.34
AUU(I)	329	1.73	ACU(T)	101	2.1	AAU(N)	191	1.79	AGU(S)	56	1.23
AUC(I)	23	0.12	ACC(T)	12	0.25	AAC(N)	22	0.21	AGC(S)	5	0.11
AUA(I)	218	1.15	ACA(T)	79	1.65	AAA(K)	68	1.43	AGA(R)	50	2.8
AUG(M)	21	1	ACG(T)	0	0	AAG(K)	27	0.57	AGG(R)	0	0
GUU(V)	80	1.62	GCU(A)	106	2.57	GAU(D)	51	1.55	GGU(G)	45	0.83
GUC(V)	11	0.22	GCC(A)	17	0.41	GAC(D)	15	0.45	GGC(G)	7	0.13
GUA(V)	98	1.98	GCA(A)	41	0.99	GAA(E)	73	1.85	GGA(G)	120	2.2
GUG(V)	9	0.18	GCG(A)	1	0.02	GAG(E)	6	0.15	GGG(G)	46	0.84
Average# codons=3740
Stegomyia gardnerii imitator
Codon	Count	RSCU	Codon	Count	RSCU	Codon	Count	RSCU	Codon	Count	RSCU
UUU(F)	342	1.86	UCU(S)	126	2.92	UAU(Y)	158	1.89	UGU(C)	35	1.84
UUC(F)	25	0.14	UCC(S)	7	0.16	UAC(Y)	9	0.11	UGC(C)	3	0.16
UUA(L)	503	5.1	UCA(S)	80	1.85	UAA(*)	12	0.35	UGA(*)	90	2.65
UUG(L)	19	0.19	UCG(S)	4	0.09	UAG(*)	0	0	UGG(W)	11	1
CUU(L)	46	0.47	CCU(P)	73	2.25	CAU(H)	68	1.72	CGU(R)	10	0.5
CUC(L)	3	0.03	CCC(P)	21	0.65	CAC(H)	11	0.28	CGC(R)	0	0
CUA(L)	19	0.19	CCA(P)	32	0.98	CAA(Q)	71	1.89	CGA(R)	43	2.13
CUG(L)	2	0.02	CCG(P)	4	0.12	CAG(Q)	4	0.11	CGG(R)	4	0.2
AUU(I)	354	1.77	ACU(T)	90	1.94	AAU(N)	192	1.79	AGU(S)	39	0.9
AUC(I)	14	0.07	ACC(T)	14	0.3	AAC(N)	22	0.21	AGC(S)	3	0.07
AUA(I)	231	1.16	ACA(T)	81	1.74	AAA(K)	77	1.62	AGA(R)	64	3.17
AUG(M)	19	1	ACG(T)	1	0.02	AAG(K)	18	0.38	AGG(R)	0	0
GUU(V)	74	1.74	GCU(A)	93	2.4	GAU(D)	57	1.75	GGU(G)	39	0.73
GUC(V)	8	0.19	GCC(A)	13	0.34	GAC(D)	8	0.25	GGC(G)	5	0.09
GUA(V)	81	1.91	GCA(A)	45	1.16	GAA(E)	73	1.83	GGA(G)	139	2.59
GUG(V)	7	0.16	GCG(A)	4	0.1	GAG(E)	7	0.18	GGG(G)	32	0.6
Average# codons=3739
